# Supplementary material for: Diversity of Cyanobacterial Genera Present in Cabo Verde Marine Environments and the Description of Gibliniella gelatinosa sp. nov
Source: Plants (Basel). 2025 Jan 21;14(3):299. doi: 10.3390/plants14030299 (PMC11820629; doi:10.3390/plants14030299)
Supplement: Supplementary file 1 [file plants-14-00299-s001.zip]

Archive with 3 entries (3 files):
- Figure S1.pdf
- Table S1_atualizada.xlsx
- Table S2_similaridade.xls
