# Supplementary material for: Diversity of Cyanobacterial Genera Present in Cabo Verde Marine Environments and the Description of Gibliniella gelatinosa sp. nov
Source: Plants (Basel). 2025 Jan 21;14(3):299. doi: 10.3390/plants14030299 (PMC11820629; doi:10.3390/plants14030299)
Supplement: Supplementary file 1 [file plants-14-00299-s001.zip › Table S1_atualizada.xlsx]

## Sheet: Metadata
Identifying codes					Morphology							Molecular ID
LEGE code	Accession number	Location /Sampling site	Coordinates	Habitat	Habit (coccus, filamentous)	Constrictions on trichomes	Cell shape	Cell dimensions (length x width)	Sheath	Type of Envelope	Culture Colour	Genus	16S rRNA % identity with closest reference strain	Closest reference strains
LEGE 181197	PQ515076	Baía das Gatas (São Vicente Island), Cabo Verde	16.9031°N, 24.9047°W	Intertidal	Filamentous	Y	Isodiametric or longer than wide	2.00 ± 0.29 x 1.14 ± 0.07	Y	Diffluent	green/cyano	Nodosilinea	98	Nodosilinea nodulosa PCC7104 (AB039012)
LEGE 181211	PQ515077	Baía das Gatas (São Vicente Island), Cabo Verde	16.9036°N, -24.9045°W	Rocks, next to pier	Filamentous	Y	Isodiametric, shorter or longer than wide	1.45 ± 0.25 x 1.66 ± 0.16	Y	Firm	green/cyano	Possible new genus 1	93	Haloleptolyngbya alcalis (KR2005106)
LEGE 181189	PQ515078	Cova da Inglesa (Lazareto), (São Vicente Island), Cabo Verde	16.8769°N, -24.9983°W	Intertidal superior zone	Filamentous	Y	Isodiametric or longer than wide	1.62 ± 0.24 x 1.38 ± 0.12	Y	Diffluent	green/cyano	Possible new genus 2	94.5	Haloleptolyngbya alcalis (KR2005106)
LEGE 181199	PQ515079	Cova da Inglesa (Lazareto), (São Vicente Island), Cabo Verde	16.8769°N, -24.9983°W	Intertidal superior zone	Filamentous	Y	Isodiametric or longer than wide	2.21 ± 0.42 x 1.44 ± 0.09	Y	Diffluent	green/cyano	Possible new genus 2	94.1	Haloleptolyngbya alcalis (KR2005106)
LEGE 181210	PQ515080	Praia da Laginha (São Vicente Island), Cabo Verde	16.8964°N, -24.9928°W	Subtidal	Filamentous	Y	Longer than wide, with rounded ends	2.9 ± 0.78 x 1.34 ± 0.10	Y	Firm and diffluent just around the ends	redish to pinkish	Possible new genus 3	93.1	Cyanobacterium CMAA 1602
LEGE 181200	PQ515081	Salamansa (São Vicente Island), Cabo Verde	16.9072°N, -24.9408°W	Intertidal	Filamentous	Y	Barrel-shaped	1.70 ± 0.38 x 1.54 ± 0.08	Y	Firm and difflent	brownish/purple/reddish	Possible new genus 4	93.9	Halomicronema TFEP1 AF320093
LEGE 181214	PQ454222	Salamansa (São Vicente Island), Cabo Verde	16.9108°N, -24.9374°W	Intertidal, puddle next to supratidal	Filamentous	Y	Isodiametric or longer than wide	1.93 ± 0.24 x 1.66 ± 0.14	Y	Firm and difflent	Brownish to reddish	Possible new genus 4	94.4	Halomicronema TFEP1 AF320093
LEGE 181218	PQ454223	Salamansa (São Vicente Island), Cabo Verde	16.9108°N, -24.9374°W	Rocks	Filamentous	Y	Isodiametric or longer than wide	1.90 ± 0.21 x 1.54 ± 0.09	Y	Firm and difflent	Brownish to reddish	Possible new genus 4	93.4	Halomicronema TFEP1 AF320093
LEGE 181223	PQ515082	Cova da Inglesa (Lazareto), (São Vicente Island), Cabo Verde	16.8769°N, -24.9983°W	Intertidal superior zone	Filamentous	Y	Isodiametric or longer than wide	2.25 ± 0.37 x 1.63 ± 0.11	Y	Mostly firm and difflent	Brownish to reddish	Possible new genus 4	92.9	Halomicronema TFEP1 AF320093
LEGE 181157	PQ472131	Praia da Laginha (São Vicente Island), Cabo Verde	16.8964°N, -24.9931°W	Subtidal	Filamentous	Y	Isodiametric or longer than wide	2.10 ± 0.40 x 1.20 ± 0.09	Y	Diffluent	Brownish to reddish	Gibliniella	95.4	Gibliniella alaskaensis L311 (MK861870)
LEGE 181224	PQ454224	Cova da Inglesa (Lazareto), (São Vicente Island), Cabo Verde	16.8769°N, -24.9983°W	Intertidal superior zone	Filamentous	Y	Isodiametric or longer than wide	2.00 ± 0.37 x 1.17 ± 0.07	Y	Diffluent	Brownish to purple	Gibliniella	93.9	Gibliniella alaskaensis L311 (MK861870)
LEGE 181227	PQ454225	Cova da Inglesa (Lazareto), (São Vicente Island), Cabo Verde	16.8761°N, -24.9975°W	Intertidal superior zone	Filamentous	Y	Isodiametric or longer than wide	2.55 ± 0.37 x 1.02 ± 0.04	Y	Diffluent	Brownish	Gibliniella	94.3	Gibliniella alaskaensis L311 (MK861870)
LEGE 181193	PQ515083	Baía das Gatas (São Vicente Island), Cabo Verde	16.9031°N, -24.9047°W	Intertidal	Filamentous	Y	Isodiametric or longer than wide	2.13 ± 0.35 x 1.50 ± 0.10	Y	Firm	redish	Possible new genus 5	92.6	Vasconcelosia LEGE 07310 (PP477458)
LEGE 181206	PQ515084	Baía das Gatas (São Vicente Island), Cabo Verde	16.9036°N, -24.9045°W	Rocks, next to pier	Filamentous	Y	Isodiametric or longer than wide	1.69 ± 0.27 x 1.54 ± 0.14	Y	Firm	brownish to reddish	Possible new genus 5	94	Vasconcelosia LEGE 07310 (PP477458)
LEGE 181220	PQ515085	Salamansa (São Vicente Island), Cabo Verde	16.9108°N, -24.9374°W	Intertidal	Filamentous	Y	Barrel-shaped, longer or shorter than wide	1.28 ± 0.22 x 2.13 ± 0.12	Y	Firm	Brownish to reddish	Heteroleibleinia	95.7	Heteroleibleinia purpurascens GR2 (LT634148)
LEGE 181186	PQ515086	Baía das Gatas (São Vicente Island), Cabo Verde	16.9031°N, -24.9047°W	Rocks, next to pier	Filamentous	Y	Barrel shaped, Isodiametric or shorter than wide	1.76 ± 0.35 x 2.19 ± 0.22	Y	Firm and diffluent	brownish to reddish	Possible new genus 6	92	Leptothoe sithoniana TAUMAC0915 (KY744809)
LEGE 181155	PQ515087	Praia da Laginha (São Vicente Island), Cabo Verde	16.8964°N, -24.9931°W	subtidal	Filamentous	Y	Longer than wide	2.9 ± 0.52 x 1.72 ± 0.14	Y	Firm and diffluent	redish to pinkish	Leptothoe	98	Leptothoe sithoniana TAUMAC0915 (KY744809)
LEGE 181152	PQ515088	Baía das Gatas (São Vicente Island), Cabo Verde	16.9031°N, -24.9047°W	Rocks, next to pier	Filamentous	Y	Longer than wide	3.38 ± 0.70 x 1.75 ± 0.10	Y	Firm and diffluent	redish to pinkish	Leptothoe	98	Leptothoe sithoniana TAUMAC0915 (KY744809)
LEGE 181153	PQ515089	Calhau (São Vicente Island), Cabo Verde	16.8510°N, -24.8663°W	Pier ramp	Filamentous	Y	Longer than wide	2.57 ± 0.44 x 1.71 ± 0.13	Y	Firm and diffluent	redish to pinkish	Leptothoe	98	Leptothoe sithoniana TAUMAC0915 (KY744809)
LEGE 181156	PQ515090	Ponta do Sol (Santo Antão Island), Cabo Verde	17.2019°N, -25.0944°W	intertidal rocks	Filamentous	Y	Isodiametric or longer than wide	1.72 ± 0.30 x 1.31 ± 0.06	Y	Firm and diffluent	brownish to purple	Leptothoe	98	Leptothoe sithoniana TAUMAC0915 (KY744809)
LEGE 181213	PQ515091	Ponta do Sol (Sto Antão)	17.2047°N, -25.0922°W	Pier wall	Filamentous	Y	Longer than wide	1.90 ± 0.23 x 1.49 ± 0.07	Y	Firm and diffluent	Brownish to reddish	Leptothoe	98	Leptothoe sithoniana TAUMAC0915 (KY744809)
LEGE 181216	PQ515092	Baía das Gatas (São Vicente Island), Cabo Verde	16.9036°N, -24.9045°W	Rocks, next to pier	Filamentous	Y (slight)	Isodiametric or longer than wide	3.85 ± 0.58 x 1.58 ± 0.08	Y	Firm and diffluent	olive green	Salileptolyngbya	95.7	Salileptolyngbya diazotrophicum SCSIO43686 (MF614799)
LEGE 181219	PQ515093	Salamansa (São Vicente Island), Cabo Verde	16.9108°N, -24.9374°W	Rocks	Filamentous	Y (slight)	Longer than wide	2.20 ± 0.51 x 1.12 ± 0.06	Y	Firm and diffluent	green/cyano	Salileptolyngbya	96	Salileptolyngbya diazotrophicum SCSIO43686 (MF614799)
LEGE 181184	PQ515094	Cova da Inglesa (Lazareto), (São Vicente Island), Cabo Verde	16.8769°N, -24.9983°W	Intertidal	Filamentous	Y	Longer than wide	2.11 ± 0.45 x 1.20 ± 0.07	Y	Diffluent	green/cyano	Salileptolyngbya	96.4	Salileptolyngbya diazotrophicum SCSIO43686 (MF614799)
LEGE 181201	PQ454226	Ponta do Sol (Sto Antão), Cabo Verde	17.2047°N, -25.0922°W	Pier wall	Filamentous	Y	Isodiametric or longer than wide	2.14 ± 0.39 x 1.51 ± 0.06	Y	Diffluent	green/cyano	Salileptolyngbya	96.7	Salileptolyngbya diazotrophicum SCSIO43686 (MF614799)
LEGE 181209	PQ454227	Ponta do Sol (Sto Antão), Cabo Verde	17.2047°N, -25.0922°W	Pier wall	Filamentous	Y	Isodiametric or longer than wide	1.86 ± 0.44 x 1.50 ± 0.12	Y	Firm and diffluent	green/cyano	Salileptolyngbya	96.7	Salileptolyngbya diazotrophicum SCSIO43686 (MF614799)
LEGE 181195	PQ515095	Baía das Gatas (São Vicente Island), Cabo Verde	16.9031°N, -24.9047°W	Rocks, next to pier	Filamentous	Y	Longer than wide	1.99 ± 0.41 x 1.10 ± 0.05	Y	Diffluent	green/cyano	Salileptolyngbya	96.2	Salileptolyngbya diazotrophicum SCSIO43686 (MF614799)
LEGE 181217	PQ515096	Salamansa (São Vicente Island), Cabo Verde	16.9108°N, -24.9374°W	Rocks, next to pier	Filamentous	Y	Longer than wide	1.85 ± 0.36 x 1.15 ± 0.10	Y	Diffluent	green/cyano	Salileptolyngbya	96.4	Salileptolyngbya diazotrophicum SCSIO43686 (MF614799)
LEGE 181222	PQ454228	Praia da Laginha (São Vicente Island)	16.8964°N, -24.9928°W	Subtidal	Filamentous	Y	Longer than wide	1.94 ± 0.26 x 1.21 ± 0.10	Y	Diffluent	green/cyano	Salileptolyngbya	95.8	Salileptolyngbya diazotrophicum SCSIO43686 (MF614799)
LEGE 181158	PQ515097	Praia da Laginha (São Vicente Island)	16.8964°N, -24.9931°W	Subtidal	Filamentous	Y	Longer than wide	1.89 ± 0.34 x 1.23 ± 0.10	Y	Diffluent	green/cyano	Salileptolyngbya	96.2	Salileptolyngbya diazotrophicum SCSIO43686 (MF614799)
LEGE 181198	PQ515098	Cova da Inglesa (Lazareto), (São Vicente Island)	16.8769°N, -24.9983°W	Intertidal superior zone	Filamentous	Y	Longer than wide	2.18 ± 0.33 x 1.18 ± 0.09	Y	Diffluent	green/cyano	Salileptolyngbya	95.8	Salileptolyngbya diazotrophicum SCSIO43686 (MF614799)
LEGE 181205	PQ515099	Baía das Gatas (São Vicente Island)	16.9031°N, -24.9047°W	Rocks, next to pier	Filamentous	Y	Isodiametric or longer than wide	2.03 ± 0.38 x 1.21 ± 0.08	Y	Firm and difflent	green/cyano	Salileptolyngbya	96	Salileptolyngbya diazotrophicum SCSIO43686 (MF614799)
LEGE 181150	PQ454229	Salamansa (São Vicente Island)	16.9072°N, -24.9408°W	Rocks, next to pier	Filamentous	Y	Isodiametric or longer than wide	1.73 ± 0.24 x 1.23 ± 0.08	Y	Diffluent	green/cyano	Salileptolyngbya	95.9	Salileptolyngbya diazotrophicum SCSIO43686 (MF614799)
LEGE 181190	PQ454230	Salamansa (São Vicente Island)	16.9072°N, -24.9408°W	Intertidal	Filamentous	Y	Longer than wide	1.79 ± 0.31 x 1.48 ± 0.10	Y	Diffluent	green/cyano	Salileptolyngbya	95.9	Salileptolyngbya diazotrophicum SCSIO43686 (MF614799)
LEGE 181149	PQ515100	Salamansa (São Vicente Island)	16.9072°N, -24.9408°W	Intertidal	Filamentous	Y	Longer than wide	1.97 ± 0.29 x 1.30 ± 0.10	Y	Diffluent	green/cyano	Salileptolyngbya	95.6	Salileptolyngbya diazotrophicum SCSIO43686 (MF614799)
LEGE 181187	PQ454231	Baía das Gatas (São Vicente Island)	16.9031°N, -24.9047°W	Rocks, next to pier	Filamentous	Y	Barrel shaped, Isodiametric or longer than wide	1.82 ± 0.34 x 1.17 ± 0.05	Y	Firm and diffluent	green/cyano	Salileptolyngbya	95.7	Salileptolyngbya diazotrophicum SCSIO43686 (MF614799)
LEGE 181212	PQ454232	Baía das Gatas (São Vicente Island)	16.9036°N, -24.9045°W	Rocks, next to pier	Filamentous	Y	Isodiametric or longer than wide	1.60 ± 0.33 x 1.18 ± 0.07	Y	Firm and diffluent	green/cyano	Salileptolyngbya	95.3	Salileptolyngbya diazotrophicum SCSIO43686 (MF614799)
LEGE 181194	PQ515101	Calhau (São Vicente Island)	16.8510°N, -24.8663°W	Pier ramp	Filamentous	Y	Mostly longer than wide	2.11 ± 0.39 x 1.16 ± 0.06	Y	Diffluent	green/cyano	Salileptolyngbya	96	Salileptolyngbya diazotrophicum SCSIO43686 (MF614799)
LEGE 181202	PQ515102	Cova da Inglesa (Lazareto), (São Vicente Island)	16.8769°N, -24.9983°W	Intertidal superior zone	Coccus (Spheroidal or oval cells)	N	Spheroidal to rod shaped	1.82 ± 0.21 e 2.93 ± 0.24 x 1.52 ± 0.09	Y	Firm	yellowish green/ light green	Acaryochloris	98	Acaryochloris marina (AY518279 )
LEGE 181192	PQ515103	Baía das Gatas (São Vicente Island)	16.9031°N, -24.9047°W	Rocks, next to pier	Filamentous	Y (slight)	Isodiametric or shorter than wide	4.23 ± 0.92 x 10.24 ± 0.47	Y	Firm and diffluent just around the tip	green/cyano	Perforafilum	99.8	Perforafilum tunellii PZ1 (MK214466)
LEGE 181188	PQ515104	Cova da Inglesa (Lazareto), (São Vicente Island)	16.8769°N, -24.9983°W	Intertidal superior zone	Filamentous	N	Shorter than wide	1.34 ± 0.28 x 10.79 ± 1.63	Y	Firm	olive green/ blackish green	Neolyngbya	98.9	Neolyngbya maris-brasilis ALCB114381 (KY824055)
LEGE 181151	PQ515105	Calhau (São Vicente Island)	16.8510°N, -24.8663°W	Pier ramp	Filamentous	Y	Isodiametric or longer than wide	2.15 ± 0.32 x 1.96 ± 0.13	Y	Firm	redish	Possible new genus 7	90	Geminocystis herdmanii PCC6308 (AB039001)
LEGE 181207	PQ515106	Baía das Gatas (São Vicente Island)	16.9036°N, -24.9045°W	Rocks, next to pier	Filamentous	Y	Isodiametric or longer than wide	3.43 ± 0.38 x 3.18 ± 0.18	Y	Firm	green/cyano	Jaaginema	97.6	Jaaginema sp PsrJGgm14 (KM438189)
LEGE 181148	PQ515107	Baía das Gatas (São Vicente Island)	16.9031°N, -24.9047°W	Rocks, next to pier	Filamentous	Y	Isodiametric or longer than wide	3.61 ± 1.03 x 3.11 ± 0.13	Y	Diffluent	green/cyano	Baaleninema	99.2	Baaleninema simplex PCC7105 (NR172656)
LEGE 181159	PQ515108	Baía das Gatas (São Vicente Island)	16.9031°N, -24.9047°W	Rocks, next to pier	Filamentous	Y	Isodiametric or longer than wide	3.61 ± 0.83 x 3.06 ± 0.09	Y	Diffluent	Cyano to darkish green	Baaleninema	99.2	Baaleninema simplex PCC7105 (NR172656)
LEGE 181196	PQ515109	Baía das Gatas (São Vicente Island)	16.9031°N, -24.9047°W	Rocks, next to pier	Filamentous	Y	Isodiametric or longer than wide	3.87 ± 0.96 x 2.89 ± 0.17	Y	Diffluent	Cyano to darkish green	Baaleninema	99.2	Baaleninema simplex PCC7105 (NR172656)
LEGE 181208	PQ515110	Baía das Gatas (São Vicente Island)	16.9036°N, -24.9045°W	Rocks, next to pier	Coccus (Spheroidal or oval cells)	N	Spheroidal	4.67 ± 1.18	Y	Firm and diffluent	brownish/purple/reddish/Blackish	Xenococcus	98.7	Xenococcus PCC7305 (AF132783)
LEGE 181225	PQ515111	Salamansa (São Vicente Island)	16.9108°N, -24.9374°W	Intertidal, puddle next to supratidal	Coccus (Spheroidal or oval cells)	N	Spheroidal	9.07 ± 4.08	Y	Firm and diffluent	Brownish	Pleurocapsa	94.8	Pleurocapsa sp HA4302MV1 (JN385285)
LEGE 181203	PQ515112	Cova da Inglesa (Lazareto), (São Vicente Island)	16.8769°N, -24.9983°W	Intertidal superior zone	Filamentous	Y	Longer than wide	3.07 ± 0.60 x 1.74 ± 0.09	N	Not present	green/cyano	Thalassoporum	99.5	Thalassoporum komareki TAUMAC1515 (MN833625)
LEGE 181226	PQ515113	Baía das Gatas (São Vicente Island)	16.9036°N, -24.9045°W	Rocks, next to pier	Coccus (Spheroidal cells)	N	Spheroidal	1.21 ± 0.10	Y	Diffluent	green/cyano	Ciimarium	99.1	Ciimarium LEGE11466 (KU951807)
LEGE 181204	PQ515114	Baía das Gatas (São Vicente Island)	16.9031°N, -24.9047°W	Rocks, next to pier	Filamentous	Y	Longer than wide	2.71 ± 0.38 x 1.25 ± 0.07	Y	Firm and diffluent just around the ends	Brownish to reddish	Possible new genus 8	90.4	Metis fasciculata TAUMAC1415 (KY744814)
LEGE 181221		Cova da Inglesa (Lazareto), (São Vicente Island), Cabo Verde	16°52'37.0"N 24°59'54.0"W		Filamentous			1.40 ± 0.27 x 1.57 ± 0.12			green/cyano		99.19%	Nodosilinea sp. LEGE 11468
