# Supplementary material for: Diversity of Cyanobacterial Genera Present in Cabo Verde Marine Environments and the Description of Gibliniella gelatinosa sp. nov
Source: Plants (Basel). 2025 Jan 21;14(3):299. doi: 10.3390/plants14030299 (PMC11820629; doi:10.3390/plants14030299)
Supplement: Supplementary file 1 [file plants-14-00299-s001.zip › Table S2_similaridade.xls]

## Sheet: MatrixOutput
			1	2	3	4	5	6	7	8	9	10	11	12	13	14	15	16	17	18	19	20	21	22	23	24	25	26	27	28	29	30	31	32	33	34	35	36	37	38	39	40	41	42	43	44
1	Euryhalinema	MK402979 Euryhalinema mangrovii AP9F														min	max				min	max
2	Euryhalinema	NR177682 Euryhalinema mangrovii	100										intraclade			99.1422	100		vs Unknown 2		95.0292	95.4814
3	Euryhalinema	MW024862 Euryhalinema mangrovii ALCB132769	100	100									vs Leptoelongatus			93.9923	94.6858
4	Euryhalinema	NR176567 Euryhalinema epiphyticum ALCB125750	99.7866	99.7866	99.7866								vs "Euryhalinema"			98.1641	99.0347
5	Euryhalinema	MT947790 Euryhalinema pallustris AP3	99.3574	99.3574	99.3574	99.1422							vs Unknown 1			94.0957	94.669
6	Leptoelongatus	MK4029801 Leptoelongatus litoralis AP25	94.6858	94.6858	94.6858	94.458	93.9923
7	"Euryhalinema"	OQ589849 Euryhalinema shahuense SH02	98.8176	98.8176	98.8176	98.6011	98.1641	94.1081											min	max					min	max
8	"Euryhalinema"	OR251289 Euryhalinema SH02	99.0347	99.0347	99.0347	98.8188	98.3836	94.3431	99.7863							vs Unknown 1			95.2336	95.4654		vs Leptoelongatus			94.1081	94.3431
9	Unknown 1	GQ243430 Filamentous cyanobacterium GSL035l	94.669	94.669	94.669	94.4404	94.0957	93.2723	95.2336	95.4654
10	Unknown 2	MT488293 Leptolyngbya sp. CHABTP20182901ll	95.3676	95.3676	95.3676	95.1415	95.254	92.5926	95.7036	95.9329	96.1571								min	max
11	Unknown 2	MT488294 Leptolyngbya sp. CHABTP20182902ll	95.4814	95.4814	95.4814	95.2556	95.3679	92.4745	95.817	96.0459	96.0443	99.8933				vs "Euryhalinema"			95.5918	96.0459
12	Unknown 2	MT488295 Leptolyngbya sp. CHABTP20182903ll	95.2556	95.2556	95.2556	95.0292	95.1418	92.2407	95.5918	95.8214	95.8198	99.6796	99.7866			vs Unknown 1			95.8198	96.1571
13	Gibliniella	LEGE 181224	93.8451	93.8451	93.8451	93.6139	93.7287	91.9796	93.9549	94.1918	94.2044	95.359	95.359	95.1324												min	max					min	max
14	Gibliniella	LEGE 181227	94.0974	94.0974	94.0974	93.8676	93.9817	92.0037	94.4338	94.6683	94.448	95.3676	95.2537	95.0272	98.9247					Gibliniella		intraclade				94.3552	100		vs	Unknown 2		94.2427	95.7127
15	Gibliniella	KP182362 Uncultured Symploca sp. BCBC113l	93.8609	93.8609	93.8609	93.6303	93.7448	91.5205	94.1981	94.4338	94.3241	94.9073	95.0219	94.7947	98.7096	99.4649				gelatinosa		vs Euryhalinema				93.0859	94.3328
16	Gibliniella	KP182361 Uncultured Symploca sp. BCBC112l	94.2153	94.2153	94.2153	93.9858	94.0998	91.8696	94.5512	94.7852	94.557	95.7127	95.5994	95.3741	98.7073	99.4649	99.0333			sp. nov.		vs Leptoelongatus				91.1884	92.0037
17	Gibliniella	KP182363 Uncultured Symploca sp. BCBC1143l	93.8609	93.8609	93.8609	93.6303	93.7448	91.5205	94.1981	94.4338	94.3241	94.9073	95.0219	94.7947	98.7096	99.4649	100	99.0333				vs "Euryhalinema"				93.9549	94.9019
18	Gibliniella	LEGE 181157	94.3328	94.3328	94.3328	94.1038	94.2176	91.9916	94.6683	94.9019	94.4398	95.598	95.4844	95.2587	98.7069	99.5724	99.1416	99.8933	99.1416			vs Unknown 1				94.2044	94.557
19	Gibliniella	MK8618701 Gibliniella alaskaensis L31	93.3167	93.3167	93.3167	93.0859	93.3045	91.1884	94.1211	94.3556	93.9885	94.5853	94.4705	94.2427	94.3552	94.9317	94.4702	95.5008	94.4702	95.386		vs G. gelatinosa sp. nov.				94.3552	95.5008
20	Salileptolyngbya	EU2491191 Leptolyngbya sp. HBC8	92.3482	92.3482	92.3482	92.1139	91.8762	91.1612	91.9889	92.2322	94.23	93.8877	93.7718	93.5419	93.7647	93.5397	93.3164	93.428	93.3164	93.4329	91.9206										min	max
21	Salileptolyngbya	MH666137 Leptolyngbya WR6	92.3398	92.3398	92.3398	92.1052	91.8673	91.6527	91.9801	92.2237	94.9168	93.7675	93.6513	93.4209	93.3064	93.2124	92.9685	93.1973	92.9685	93.2024	91.6739	98.5987						intraclade			96.3961	100
22	Salileptolyngbya	MF6147991 Salileptolyngbya diazotrophicum SCSIO43686	92.933	92.933	92.933	92.7001	92.3487	92.0134	92.8069	93.0475	95.3811	94.4464	94.3309	94.1018	93.7487	94.1165	93.7622	93.6488	93.7622	93.6535	91.8973	96.3961	96.8446					vs Leptothoe			91.3911	92.9269
23	Salileptolyngbya	NR177739 Salileptolyngbya diazotrophicum	92.933	92.933	92.933	92.7001	92.3487	92.0134	92.8069	93.0475	95.3811	94.4464	94.3309	94.1018	93.7487	94.1165	93.7622	93.6488	93.7622	93.6535	91.8973	96.3961	96.8446	100
24	Salileptolyngbya	HE975019 Leptolyngbya CCAP1442	92.6972	92.6972	92.6972	92.4636	92.1112	91.4016	92.3394	92.5815	94.3309	94.3453	94.23	94.0012	94.1141	93.7764	93.7806	94.1208	93.7806	94.1251	92.3872	97.1793	97.7253	97.8299	97.8299
25	Leptothoe	KY7448091 Leptothoe sithoniana TAUMAC0915	91.3851	91.3851	91.3851	91.1478	91.2653	89.559	91.741	91.9856	91.863	92.6938	92.8119	92.5786	93.3919	93.3874	93.7401	93.3995	93.7401	93.28	91.9889	91.9949	91.3911	92.6774	92.6774	92.6963
26	Leptothoe	KY7448101 Leptothoe spongobia TAUMAC1015	91.4953	91.4953	91.4953	91.2581	91.3755	90.0426	91.8512	92.0956	92.342	93.6346	93.5179	93.2865	93.2595	93.265	92.9143	93.3919	92.9143	93.2723	92.4606	92.5764	91.8729	92.9115	92.9115	92.9269	98.164
27	Rhodoploca	MN8336271 Rhodoploca sivonenia TAUMAC181516	90.6378	90.6378	90.6378	90.3979	90.0356	89.0413	90.6268	90.8765	92.4528	91.7535	91.6339	91.3976	92.9273	93.1728	93.0451	93.5279	93.0451	93.4089	91.4105	91.5087	91.6217	92.6681	92.6681	92.9196	92.6592	92.7833
28	Unknown 3	DQ7861671 Filamentous cyanobacterium	95.0317	95.0317	95.0317	94.8049	94.3418	91.5499	95.0155	95.2476	94.2117	93.1728	93.29	93.0582	94.9297	95.2726	95.6137	94.8137	95.6137	94.9297	94.3676	92.9565	92.8362	93.1752	93.1752	93.0757	92.1949	91.1147	92.2183
29	Nodosilinea	AB0390121 Nodosilinea nodulosa PCC7104	93.0938	93.0938	93.0938	92.8628	93.0812	90.3524	93.1927	93.4306	91.7228	92.2376	92.3561	92.1221	91.2418	91.6149	91.4854	91.2678	91.4854	91.3911	92.8333	89.8236	89.2052	90.7724	90.7724	89.8152	90.608	90.7474	89.004	93.0511
30	Nodosilinea	MF3483211 Nodosilinea ramsarensis KHSS26	93.6794	93.6794	93.6794	93.45	93.6679	91.0818	93.7788	94.0144	92.0846	92.7102	92.828	92.5952	91.3785	91.7501	91.6212	91.4041	91.6212	91.5268	92.6062	89.3293	89.1937	91.1422	91.1422	90.0496	90.7474	90.5042	89.3975	92.9464	98.7073
31	Nodosilinea	LEGE 13458	92.346	92.346	92.346	92.1116	92.4589	90.4418	92.4445	92.6867	93.3995	93.0475	93.165	92.9326	91.2551	91.6183	91.9796	91.2484	91.9796	91.372	92.552	90.6793	90.0683	91.9893	91.9893	91.0308	90.966	91.098	89.6079	92.6846	97.047	96.7128
32	Haloleptolyngbya	JN7127701 Haloleptolyngbya alcalis KR2005106	90.7545	90.7545	90.7545	90.5148	90.3787	89.9165	91.0944	91.3428	92.1776	91.9446	91.8246	91.5875	91.254	91.5042	91.2769	91.5071	91.2769	91.63	92.2152	90.9238	90.1713	91.2719	91.2719	90.9164	88.7479	89.102	89.643	92.0009	93.0271	93.6281	93.8501
33	Haloleptolyngbya	MF579908 Haloleptolyngbya alcalis PMC89115	90.7615	90.7615	90.7615	90.5221	90.386	89.9242	91.1012	91.3493	92.1836	92.0672	91.9474	91.7107	91.1302	91.381	91.1535	91.384	91.1535	91.5071	92.2093	90.9169	90.2969	91.5116	91.5116	91.0402	88.7567	89.2306	89.3962	91.879	93.1473	93.6328	93.9687	99.7865
34	Marileptolyngbya	KP8690002 Marileptolyngbya sina SCSIOT2	92.6926	92.6926	92.6926	92.4589	92.6901	91.0251	92.4367	92.6791	93.6095	92.6842	92.5657	92.3314	92.3225	92.8177	92.4549	92.5709	92.4549	92.5764	92.6871	91.3821	91.8729	91.6349	91.6349	91.3916	88.229	88.8791	90.3973	92.714	93.4066	92.6951	93.6401	92.6787	92.7995
35	Cymatolege	NR172572 Cymatolege spiroidea TAUMAC1315	89.5757	89.5757	89.5757	89.3337	88.9681	87.9317	89.939	90.1904	90.9026	90.8196	90.9402	90.7026	91.1643	91.0611	91.2941	91.3007	91.2941	91.4235	91.7744	89.739	89.4544	90.7718	90.7718	90.9095	91.9856	91.8869	91.1302	91.2515	89.6656	89.8008	89.8806	89.0144	88.8857	88.8002
36	Cymatolege	KY744813 Cymatolege spiroidea TAUMAC1315	89.5757	89.5757	89.5757	89.3337	88.9681	87.9317	89.939	90.1904	90.9026	90.8196	90.9402	90.7026	91.1643	91.0611	91.2941	91.3007	91.2941	91.4235	91.7744	89.739	89.4544	90.7718	90.7718	90.9095	91.9856	91.8869	91.1302	91.2515	89.6656	89.8008	89.8806	89.0144	88.8857	88.8002	100
37	Cymatolege	NR172598 Cymatolege isodiametrica TAUMAC1715	90.4557	90.4557	90.4557	90.2168	89.8559	88.34	90.687	90.9349	91.4051	91.2911	91.411	91.1746	91.5372	91.7725	91.9006	91.5435	91.9006	91.6658	92.2528	91.0869	89.9873	91.7568	91.7568	91.4423	92.8206	92.238	91.7477	92.9436	90.9281	90.3134	90.7832	90.2764	90.4019	90.2202	95.9388	95.9388
38	Unknown 4	GQ162217 Leptolyngbya sp. OU6	90.6586	90.6586	90.6586	90.4193	90.0578	89.4295	90.6411	90.8904	92.8069	91.3881	91.2678	91.0303	91.8611	91.8856	91.6344	91.7511	91.6344	91.8734	92.461	90.682	90.9164	92.4471	92.4471	91.8545	91.4605	91.9591	92.3252	92.6917	91.138	90.6515	91.2418	89.6036	89.4757	91.8795	96.0341	96.0341	96.9451
39	Unknown 4	AY493584 Leptolyngbya ANTL52	90.6586	90.6586	90.6586	90.4193	90.0578	89.4295	90.6411	90.8904	92.8069	91.3881	91.2678	91.0303	91.8611	91.8856	91.6344	91.7511	91.6344	91.8734	92.461	90.682	90.9164	92.4471	92.4471	91.8545	91.4605	91.9591	92.3252	92.6917	91.138	90.6515	91.2418	89.6036	89.4757	91.8795	96.0341	96.0341	96.9451	100
40	Heteroleibleinia	LT6341481 Heteroleibleinia purpurascens GR2	90.3878	90.3878	90.3878	90.1471	89.7834	89.1751	90.3696	90.6207	92.2039	90.7583	90.8797	90.6405	91.6222	91.742	92.1025	91.2561	92.1025	91.3796	91.6193	90.9207	90.547	91.9502	91.9502	91.5047	92.7754	92.4358	91.6061	93.6215	90.9915	90.2471	91.2264	89.9937	89.8669	91.5342	94.7796	94.7796	96.8313	97.6144	97.6144
41	Heteroleibleinia	AY493620 Phormidesmis priestleyi ANTLPR25	91.0183	91.0183	91.0183	90.7799	90.4199	89.3104	91.0015	91.2495	92.6968	91.8696	91.9889	91.7535	92.0966	92.2327	92.1052	91.6349	92.1052	91.7573	91.7568	91.2779	90.9201	92.6753	92.6753	91.6149	92.0552	92.4301	91.4923	93.1575	91.4864	90.7485	91.2259	90.5881	90.4622	91.5337	95.0166	95.0166	96.2779	97.9464	97.9464	98.2708
42	Unknown 5	KT951669 Synechococcales LEGE10388	92.2309	92.2309	92.2309	91.9963	91.6422	89.6724	92.2219	92.4645	92.1931	91.6159	91.6159	91.3791	91.6407	91.3856	91.3951	91.5087	91.3951	91.6314	92.2358	92.0249	91.2881	91.6222	91.6222	91.9029	89.9384	90.3083	92.4745	92.8161	89.2977	88.811	90.3838	90.6422	90.5171	92.4624	92.0892	92.0892	93.639	93.3816	93.3816	93.6233	93.0295
43	Unknown 5	LEGE 07310	92.1207	92.1207	92.1207	91.8861	91.5318	90.8186	91.8677	92.1116	93.1681	91.5146	91.3946	91.1576	91.6373	91.894	91.5268	91.2947	91.5268	91.4175	91.7877	91.0574	91.6624	92.5764	92.5764	92.0009	89.7888	89.8164	92.6117	93.5282	89.3009	89.0536	90.29	89.787	89.7792	93.2032	91.608	91.608	93.1618	93.7508	93.7508	93.9789	93.5175	96.9517
44	Amazoninema	MF0021301 Cyanobacterium CMAA1602	94.3479	94.3479	94.3479	94.1195	94.3377	91.2815	93.8794	94.1152	94.093	94.2067	94.0907	93.8606	93.0319	92.9302	92.6833	93.0399	92.6833	92.9196	92.1134	92.0966	92.4554	92.102	92.102	92.0869	90.8722	90.9904	91.1147	93.0606	92.2264	92.108	91.5939	90.4684	90.4757	93.8704	90.5209	90.5209	91.8963	93.0622	93.0622	92.1016	92.7123	91.9745	92.0009
45	Amazoninema	MF0021321 Amazoninema CMAA1608	94.2307	94.2307	94.2307	94.0019	94.2202	91.1582	93.7612	93.9974	93.9748	94.0887	93.9724	93.7419	92.9115	92.8098	92.5623	92.9196	92.5623	92.7991	91.9916	91.855	92.2152	91.9801	91.9801	91.9647	90.7474	90.8658	90.9904	92.9407	92.1048	91.9861	91.4705	90.4717	90.479	93.7519	90.3956	90.3956	91.7744	92.9423	92.9423	91.9796	92.5918	91.8522	91.879	99.7864

## Sheet: Caption
Table. Estimates of Evolutionary Divergence between Sequences
The number of base substitutions per site from between sequences are shown. Analyses were conducted using the Maximum Composite Likelihood model [1]. This analysis involved 45 nucleotide sequences. All positions containing gaps and missing data were eliminated (complete deletion option). There were a total of 938 positions in the final dataset. Evolutionary analyses were conducted in MEGA11 [2]
1. Tamura K., Nei M., and Kumar S. (2004). Prospects for inferring very large phylogenies by using the neighbor-joining method. Proceedings of the National Academy of Sciences (USA) 101:11030-11035.
2. Tamura K., Stecher G., and Kumar S. (2021). MEGA 11: Molecular Evolutionary Genetics Analysis Version 11. Molecular Biology and Evolution https://doi.org/10.1093/molbev/msab120.
Disclaimer: Although utmost care has been taken to ensure the correctness of the caption, the caption text is provided "as is" without any warranty of any kind. Authors advise the user to carefully check the caption prior to its use for any purpose and report any errors or problems to the authors immediately (www.megasoftware.net). In no event shall the authors and their employers be liable for a…
